# Supplementary material for: Interacting bactofilins impact cell shape of the MreB-less multicellular Rhodomicrobium vannielii
Source: PLoS Genet. 2023 May 31;19(5):e1010788. doi: 10.1371/journal.pgen.1010788 (PMC10259793; doi:10.1371/journal.pgen.1010788)
Supplement: S3 Table — (ODS) [file pgen.1010788.s015.ods]

## Sheet: primer
Supplementary information for
Interacting bactofilins impact cell shape of the MreB-less multicellular Rhodomicrobium vannielii Pia Richter, Brigitte Melzer and Frank D. Müller
DNA oligonucleotides used as primers for PCR reactions
Designation	Specificity	Sequence 5' - 3'
site-specific chromosomal insertion/deletion by homologous recombination
oPR002	bacB-del_up_rev	TCAATAGCCTGTCGCCATGGGTGACCTTCAAGCG
oPR003	bacB-del_dw_fwd	ATGGCGACAGGCTATTGATCTGCTTACGTGCCGGG
oPR004	bacB-del_dw_rev	CAATTGGACGTCATCAAGCATGCGGTTCTGGC
oPR005	bacB-del_check_fwd	GCTGAAGCCGCTGCACGACGC
oPR024	bacB-del_up_fwd	CTCGAGCGTCGTCGTCGACACCTATCAGTCC
oPR043	bacB-del_check_rev	CGCGTCGAACCGACGACGCAAG
oPR044	bacA-ins_up_fwd	ACTAGTAGGCTGCGATCGAGGCTTTCGGC
oPR045	bacA-ins_up_rev	GCATGCTAGTCTAAGCTTCTCGGCGGCTTGCGAAGACGG
oPR046	bacA-ins_dw_fwd	AAGCTTAGACTAGCATGCTAATCGGCCCGTTATTTCTCTGGCGATTTCTG
oPR047	bacA-ins_dw_rev	GGATCCGTCAGCGGCGGCAACGTCGC
oPR051	bacA-ins_mNG_rev	GCATGCCTTGTACAGTTCGTCCATGCCCATCACATC
oPR098	bacA-ins_check_fwd	GCGCGGAGATCATAGGCATCTCGC
oPR099	bacA-ins_check_rev	CTTGCGGCGCTGGAAATGATGCTGC
oPR_Hind_4HL	bacA-ins_4HL	AAGCTTGCTAGCCTGGCCGAAGCCGCGGCCAAGGAGGCCGCCGCGAAGGAAGCCGCGGCCAAGGAGGCCGCCGCGAAGGCCGCGGCCTCTAGGGCGGCCGCGATG
Rvan4	bacA-del_check_rev	TTCGGGCGTCCGCAGCAGATCG
Rvan5	bacA-del_check_fwd	GACTGGATCATGCGAGAGGCCTTAGC
Rvan7	bacA-del_up_fwd	AAGCTTGTTAGCGTAGAACGCGAGCCTTGCC
Rvan8	bacA-del_up_rev	TTACTCGGCATTGCTCATATCGGTCTCTGGCTTTTTACTGAACATC
Rvan9	bacA-del_dw_fwd	ATGAGCAATGCCGAGTAATCGGCCCGTTATTTCTCTG
Rvan10	bacA-del_dw_rev	CTGCAGGGAGCAGGGAAAGTCGCGCACG
Rvan11	bacC-del_up_fwd	ACTAGTGCCATGACAGAGAATGAACTCGACGGC
Rvan12	bacC-del_up_rev	TCAGCCCCGGCGTGCCACTGCCGCCTCGCTCTTGCTGTGTCAGC
Rvan13	bacC-del_dw_fwd	GTGGCACGCCGGGGCTGACGCGCGCTTCC
Rvan14	bacC-del_dw_rev	TCTAGACGCTCGACGCGTTCTACATCGATGGC
Rvan15	bacC-del_check_fwd	ATCCGGTGCTCTACTTCGTGCAGCG
Rvan16	bacC-del_check_rev	GATGTTCTACGATCCGATGATCGCCAAGC
Rvan22	bacB-ins_up_fwd	CTCGAGCCGAGGCGGTGCATATCGAGTTCG
Rvan23	bacB-ins_up_rev	CGGCTTCCTTCGCGGCGGCCTCCTTGGCCGCGGCTTCGGCCAGACTAGTATAGCCGCCGTCGTTGGGCGTGAAG
Rvan24	bacB-ins_mNG_fwd	CCGCGAAGGAAGCCGCGGCCAAGGAGGCCGCCGCGAAGGCCGCGGCCTCTAGGATGGTGTCCAAGGGCGAGGAAGACAATATGG
Rvan25	bacB-ins_mNG_rev	CAATTGTTAATGCATCTTGTACAGTTCGTCCATGCCCATCACATCG
Rvan26	bacB-ins_dw_fwd	ATGCATTGATCTGCTTACGTGCCGGGCACG
Rvan27	bacB-ins_dw_rev	CAATTGGCCTGACGCATTGGCAGGCACCATTC
Rvan28	bacB-ins_check_fwd	CGAAGATCAAGCTCGTCGCCACCG
Rvan29	bacB-ins_check_rev	CGGTTCAGAATCTTGCATTTGATGATCGAGCC
Rvan31	bacC-ins_up_fwd	CTCGAGAGAGCGGCATAATGGTGTCTTCTATAGCCAG
Rvan32	bacC-ins_up_rev	ACTAGTGCCCCGGACGGTCACATGCACAG
Rvan33	bacC-ins_dw_fwd	ATGCATCGCGCGCTTCCCTCGGCGG
Rvan34	bacC-ins_dw_rev	TCTAGACAGGCCGCCGCGCTCGACG
Rvan35	bacC-ins_check_fwd	TGCAAGAAGGTTATCGACTAAAGCCGGTTCG
Rvan36	bacC-ins_check_rev	TGATCGCCAAGCTCATCACCTGGGG
Rvan44	bacA-ins_mTurq2_fwd	GCGGCCGCGATGAGCAAGGGCGAGGAGCTGTTTACC
Rvan45	bacA-ins_mTurq2_rev	GCATGCTTTATATAGCTCGTCCATACCCAAGGTGATCCC
construction of pBam-based plasmids
oPR015	compl_bacA_fwd	CATATGAGCAATTTCGATTCGCAAAAGCCGATAACGAAAAC
oPR016	compl_bacA_rev	GGATCCTTACTCGGCGGCTTGCGAAGACGG
oPR017	overexp_bacA_fwd	GCGGCCGCGACGGGAAAATTCTGAAAAGCTGGGGAAAGG
oPR018	overexp_bacA_rev	GCGGCCGCTTACTCGGCGGCTTGCGAAGACGG
oPR031	mNG_C-T_fwd	CGCGAAGGAAGCCGCGGCCAAGGAGGCCGCCGCGAAGGCCGCGGCCTCTAGAATGGTGTCCAAGGGCGAGGAAGACAATATG
oPR032	mNG_C-T_rev	GGATCCTCACTTGTACAGTTCGTCCATGCCCATCAC
oPR033	mNG_N-T_fwd	CATATGGTGTCCAAGGGCGAGGAAGACAATATGG
oPR034	mNG_N-T_rev	TCCTTGGCCGCGGCTTCCTTCGCGGCGGCCTCCTTGGCCGCGGCTTCGGCCAGGCTAGCCTTGTACAGTTCGTCCATGCCCATCACATC
oPR037	bacA_C-T_fwd	CATATGAGCAATTTCGATTCGCAAAAGCCGATAACGAAAACAAC
oPR038	bacA_C-T_rev	TCCTTGGCCGCGGCTTCCTTCGCGGCGGCCTCCTTGGCCGCGGCTTCGGCCAGGCTAGCCTCGAGCTCGGCGGCTTGCGAAGACGG
oPR039	bacA_N-T_fwd	CGCGAAGGAAGCCGCGGCCAAGGAGGCCGCCGCGAAGGCCGCGGCCTCTAGACTCGAGATGAGCAATTTCGATTCGCAAAAGCCGATAACGAAAAC
oPR040	bacA_N-T_rev	GGATCCTTACTCGGCGGCTTGCGAAGACGG
oPR052	bacB_C-T_fwd	CATATGGCGACACCGTTTGCCCTCAAC
oPR055	bacB_N-T_rev	GGATCCTCAATAGCCGCCGTCGTTG
oPR068	bacB_C-T_rev	TCCTTGGCCGCGGCTTCCTTCGCGGCGGCCTCCTTGGCCGCGGCTTCGGCCAGGCTAGCATAGCCGCCGTCGTTGGGCGTG
oPR069	mNG_C-T_EcoRV_fw	CGCGAAGGAAGCCGCGGCCAAGGAGGCCGCCGCGAAGGCCGCGGCCTCTAGAGATATCATGGTGTCCAAGGGCGAGGAAGACAATATG
oPR070	mNG_N-T_EcoRV_rev	TCCTGGCCGCGCTTCCTTCGCGGCGGCCTCCTTGGCCGCGGCTTCGGCCAGGCTAGCGATATCCTTGTACAGTTCGTCCATGCCCATCACATC
oPR071	bacB_N-T_fwd	CGCGAAGGAAGCCGCGGCCAAGGAGGCCGCCGCGAAGGCCGCGGCCTCTAGAATGGCGACACCGTTTGCCCTCAACC
Rvan18	bacC_C-T_fwd	CATATGGCACGCGAGGCGATCATCCAGG
Rvan19	bacC_C-T_rev	GCTAGC CCCGGGGCCCCGGACGGTCACATGCACA
Rvan42	bacC_N-T_fwd	TCTAGAGTGGCACGCGAGGCGATCATCC
Rvan43	bacC_N-T_rev	TCTAGAACTAGTGGATCCTCAGCCCCGGACGGTCACATGC
Rvan55	overexp_bacB_rev	GGATCCTCAATAGCCGCCGTCGTTGGGCG
Rvan56	overexp_bacC_rev	GGATCCTCAGCCCCGGACGGTCACATGC
Rvan80	coexp_bacA_fw	ACTAGTAGGAGATCAGCTTATGAGCAATTTCGATTCGCAAAAGC
Rvan81	coexp_bacA_rev	ACTAGTTCACTCGGCGGCTTGCGAAGACGGC
Rvan82	coexp_bacB_fw	ACTAGTAGGAGATCAGCTTATGGCGACACCGTTTGC
Rvan83	coexp_bacB_rev	ACTAGTTCAATAGCCGCCGTCGTTGGGCGTGAAG
construction of BACTH plasmids
oPR086	bacA_fwd	TCTAGATATGAGCAATTTCGATTCGCAAAAGCCGATAACG
oPR087	bacA_rev	GGTACCCCCTCGGCGGCTTGCGAAGACGG
oPR088	bacA_stop_rev	GGTACCCCTTACTCGGCGGCTTGCGAAGACGG
oPR089	bacB_fwd	TCTAGATATGGCGACACCGTTTGCCCTCAACC
oPR090	bacB_rev	GGTACCCCATAGCCGCCGTCGTTGGGCGTG
oPR091	bacB_stop_rev	GGTACCCCTCAATAGCCGCCGTCGTTGGGCG
Rvan46	bacC_fwd	TCTAGATGTGGCACGCGAGGCGATCATCC
Rvan47	bacC_rev	GGTACCCCGCCCCGGACGGTCACATGCAC
Rvan48	bacC_stop_rev	GGTACCCCTCAGCCCCGGACGGTCACATGC
Rvan58	BD_rev	GGTACCCCGCGCAGTTCGGCCGAGAGGTCG
Rvan60	BD_stop_rev	GGTACCTCAGCGCAGTTCGGCCGAGAGGTCG
Rvan61	CHDL_fwd	TCTAGATTCGGCCGAACTGCGCAATGTGCCG
Rvan62	CTP_fwd	P-CTAGATTCTGACGAGAGCGGGGCTAACTCAGGCCGCGCGCAAACTGTGCATGTGACCGTCCGGGGCGGGGTAC
Rvan63	CTP_rev	P-CCCGCCCCGGACGGTCACATGCACAGTTTGCGCGCGGCCTGAGTTAGCCCCGCTCTCGTCAGAAT
Rvan64	CHDL_rev	GGTACCCCCCCGCTCTCGTCAGAGACGAGCAC
Rvan65	CHDL_stop_rev	GGTACCTCACCCGCTCTCGTCAGAGACGAGCAC
Rvan66	CTP_stop_fwd	P-CTAGATTCTGACGAGAGCGGGGCTAACTCAGGCCGCGCGCAAACTGTGCATGTGACCGTCCGGGGCTGAGGTAC
Rvan67	CTP_stop_rev	P-CTCAGCCCCGGACGGTCACATGCACAGTTTGCGCGCGGCCTGAGTTAGCCCCGCTCTCGTCAGAAT
